# Supplementary material for: Taxon-specific responses to different forestry treatments in a temperate forest
Source: Sci Rep. 2018 Nov 19;8:16990. doi: 10.1038/s41598-018-35159-z (PMC6243015; doi:10.1038/s41598-018-35159-z)
Supplement: Supplementary file 2 — Dataset 1 [file 41598_2018_35159_MOESM2_ESM.xlsx]

## Sheet: plant-database-2014-2016
Year	Block	Treatment	Cover	S	Acecam	Acepla	Ajurep	Aneran	Asaeur	Astgly	Bugpur	Calepi	Camrap	Carbet	Carbul	Carpai	Carpil	Ceplon	Ceravi	Chatem	Cirarv	Cireri	Cirvul	Clevit	Clivul	Conmaj	Corsan	Corsol	Cramon	Craoxy	Dacpol	Diggra	Dryfil	Epimon	Eriann	Erican	Euover	Eupamy	Fagsyl	Faldum	Feshet	Filvul	Fraorn	Fraves	Galapa	Gallut	Galodo	Galsch	Gerrob
2014	1	C	39.42	12	0	0	0	0	0	0	0	0	0	0.1	6	0	20	0.1	0	0	0	0	0	0	0	0	0	0	0	0	0	0	0	0	0	0	0	0	0	0	0	0	0.01	0	1	0	6	0	0
2014	1	CC	35.3	10	0	0	0	0	0	0	0	0	0.5	0.5	6	0	1	0	0	0	0	0	0	0	0	0	0	0	0	0	0	0	0	0	0	0	0	0	0	0	0	0	0	0	2	0	0	0	0
2014	1	G	26.01	7	0	0	0	0	0	0	0	0	0	0	5	0	10	0	0	0	0	0	0	0	0	0	0	0	0	0	0	0	0	0	0	0	0	0	0	0	0	0	0	0	0.3	0	0.01	0	0
2014	1	P	37.21	8	0	0	0	0	0	0	0	0	0	4	4	0	22	0	0	0	0	0	0	0	0	0	0	0	0	0	0	0	0	0	0	0	0	0	0	0	0	0	0.01	0	0	0	2	0	0
2014	1	R	28.1	6	0	0	0	0	0	0	0	0	0	0.1	4	0	10	0	0	0	0	0	0	0	0	0	0	0	0	0	0	0	0	0	0	0	0	0	0	0	0	0	0	0	0	0	7	0	0
2014	2	C	41.48	9	0	0	0	0	0	0	0	0	0	0.01	7	0	0	0	0	0	0	0	0	0	0	0	0	0	0	0	2	0	0	0	0	0	0	0	0	0	0	0	0	0	0	0	0.01	0.25	0
2014	2	CC	41.12	12	0	0	0	0	0	0	0	0	0	0.01	7	0	5	0	0	0	0	0	0	0	0	0	0	0	0	0	3	0	0	0	0	0	0	0	0.1	0	0	0	0	0	0	0	12	0	0
2014	2	G	36.01	7	0	0	0	0	0	0	0	0	0	0	6	0	12	0	0	0	0	0	0	0	0	0	0	0	0	0	0	0	0	0	0	0	0	0	0	0	0	0	0	0	1.5	0	0	0	0
2014	2	P	60.52	11	0	0	0	0	0	0	0	0	0	0	4	0	45	0	0	0	0	0	0	0	0	0	0	0	0	0	1	0	0	0	0	0	0	0	0	0	0	0	0	0	0	0	0	5	0
2014	2	R	5.28	10	0	0	0	0	0	0	0	0	0	0.01	5	0	0	0	0	0	0	0	0	0	0	0	0	0	0	0	0	0	0	0	0	0	0	0	0.2	0	0	0	0.01	0	0.01	0	0	0	0
2014	3	C	47.21	14	0	0	0	0	0	0	0	0	0	1	8	0	6	0	0	0	0	0	0	0	0.5	0	0	0	0	0	0	0	0	0	0	0	0	0	0	0	0	0	0	0	0.5	0	0	5	0
2014	3	CC	87.6	10	0	0	0	0	0	0	0	0	0	1	1.5	0	40	0	0	0	0	0	0	0	0	0	0	0	0	0	0	0	0	0	0	0	0	0	0	0	0	0	0	0	0.5	0	3	0	0
2014	3	G	29.31	6	0	0	0	0	0	0	0	0	0	2	0	0	0	0	0	0	0	0	0	0	0	0	0	0	0	0	0	0	0	0	0	0	0	0	0	0	0	0	0	0	0	0	0	0	0
2014	3	P	23	6	0	0	0	0	0	0	0	0	0	5	5	0	1.5	0	0	0	0	0	0	0	0	0	1	0	0	0	0	0	0	0	0	0	0	0	0	0	0	0	0	0	0	0	0	0	0
2014	3	R	100.81	13	0	0	0	0	0	0	0	0	0	0.01	3	0	75	0	0	0	0	0	0	0	0	1.5	0	0	0	0	2	0	0	0	0	0	0	0	0	0	0	0	0	0	0	0	9	0	0
2014	4	C	22.2	5	0	0	0	0	0	0	0	0	0	0	0	0	10	0	0	0	0	0	0	0	0	0	0	0	0	0	0	0	0	0	0	0	0	0	0	0	0	0	0	0	0	0	0	0	0
2014	4	CC	94.02	9	0	0	0	0	0	0	0	0	0	0	0	0	75	0.75	0	0	0	0	0	0	0	0	0	0	0	0	0	0	0	0	0	0	0	0.01	0	0	0	0	0	0	0	0	0	0	0
2014	4	G	58	7	0	0	0	0	0	0	0	0	0	0	5	0	0	0	2	0	0	0	0	0	0	0	0	0	0	0	0	0	0	0	0	0	0	0	0	0	0	0	0	0	0.5	0	1	0	0
2014	4	P	87.11	8	0	0	0	0	0	0	0	0	0	0.01	10	0	40	0	0	0	0	0	0	0	0	0	0	0	0	0	0	0	0	0	0	0	0	0	0	0	0	0	0	0	0	0	0	0	0
2014	4	R	61.25	11	0	0	0	0	0	0	0	0	0	0	7	0	22	2	0	0	0	0	0	0	0	0	0	0	0	0	0	0	0	0	0	0	0	0	0	0	0	0	0	0	0	0	0	10	0
2014	5	C	44.33	8	0	0	0	0	0	0	0	0	0	0.01	0	0	15	0	0	0	0	0	0	0	0	0	0	0	0	0	3	0	0	0	0	0	0	0	0	0	0	0	0.01	0	0	0	0	0	0
2014	5	CC	54.36	19	0	0	5	0	0	0	0	0	0	0.01	3	0	20	0	0	0	0	0	0	0	0	0	0	0	1	0	0	0	0	0	0	0	0	0.1	0	0	0	0	0	0.3	0.01	0	0	4	0
2014	5	G	25.13	8	0	0	0	0	0	0	0	0	0	0	13	0	3	0	0	0	0	0	0	0	0	0	0	0	0	0	0	0	0	0	0	0	0	0	0	0	0	0	0.1	0	0.01	0	0	0	0
2014	5	P	34.31	14	0	0	0	0	0	0	0	0	0	1	10	0	4	0	0	0	0	0	0	0	0	0	0	0	0	0	0	0	0	0	0	0	0	0	0	0	0	0	0.01	0	1	0.5	1	4	0
2014	5	R	57.84	26	0	0	0	8	1	0	5	0	0	0.1	6	0	2	0	0	0	0	0	0	0	0	0	4	8	1.5	0	0	0	0	0	0	0	0	0.1	0	0.01	0	0	0.01	0	0.5	0	0	0	0
2014	6	C	25.5	6	0	0	0	0	0	0	0	0	0	0	0	0	7	0	0	0	0	0	0	0	0	0	0	0	0	0	0.5	0	0	0	0	0	0	0	0	0	0	0	1.5	0	0	0	0	0	0
2014	6	CC	26.31	9	0	0	0.3	0	0	0	0	0	0	0	7	0	1	0	0	0	0	0	0	0	0	0	0	0	0	0	0	0	0	0	0	0	0	0	0	0	0	0	0.5	0	0	0	0	0	0
2014	6	G	100	8	0	0	0	0	0	0	0	0	0	0	0	0	25	1.5	0	0	0	0	0	0	0	0	0	0	0	0	0	0	0	0	0	0	0	0	0	0	0	0	0	0	0	0	0	20	0
2014	6	P	103.82	16	0	0	0	0	0	0	0	0	0	1	2	0	35	0	0	0	0	0	0	0	0	0	0	0	0	0	0	0	0	0	0	0	0	0	0	0	2	0	0.01	0	0	0	0	9	0
2014	6	R	23.4	11	0	0	0	4	0	0	0	0	0	0	4	0	2.5	0	0	0	0	0	0	0	0	0	0	0	0.7	0	2	0	0	0	0	0	0	0	0	0	0	0	0.4	0	0	0	0	0.1	0
2016	1	C	85.93	13	0	0	0	0	0	0	0	0	0	0	3	0	50	1	0	0	0	0	0	0	0	0	0	0	0	0	0	0	0	0	0	0	0	0	0	0	0	0	0.01	0	0.2	0	20	0	0
2016	1	CC	172.2	22	0	0	0	0	0	0	0	0	7	2	5	0	10	0	0	0	0	0	1	0	0	0	0	0	0	0	0	0	0	1	0	0.7	0	0	0	0	0	0	0	0	50	0	1	0	0
2016	1	G	148.8	10	0	0	0	0	0	0	0	0	0	4	10	0	20	0	0	0	0	0	0	0	0	0	0	0	0	0	0	0	0	0	0	0	0	0	0	0	0	0	0	0	50	0	2	0	0
2016	1	P	105.7	8	0	0	0	0	0	0	0	0	0	7	5	0	75	0	0	0	0	0	0	0	0	0	0	0	0	0	0	0	0	0	0	0	0	0	0	0	0	0	0.2	0	0	0	10	0	0
2016	1	R	62.7	8	0	0	0	0	0	0	0	0	0	0.5	2	0	50	0	0	0	0	0	0	0	0	0	0	0	0	0	0	0	0	0	0	0	0	0	0	0	0	0	0.1	0	0	0	6	0	0
2016	2	C	73.51	6	0	0	0	0	0	0	0	0	0	0	6	0	0	0	0	0	0	0	0	0	0	0	0	0	0	0	0	0	0	0	0	0	0	0	0	0	0	0	0	0	0.5	0	0	1	0
2016	2	CC	141.45	18	0	0	4	0	0	0	0	0	0	2	7	0	30	0	0	0	0.5	0	0	0	0	0	0	0	0	0	35	0	0	0	1	0	0	0	0	0	0	0	0	0	0.2	0	12	0	0
2016	2	G	135.52	12	0	0	0	0.01	0	0	0	0	0	3	4	0	20	0	0	0	0	0	0	0	0	0	0	0	0	0	0	0	0	0	0	0	0	0	0	0	0	0	0	0	20	0	0	0	0
2016	2	P	125.51	12	0	0	0	0	0	0	0	0	0	0.3	2	0	80	0	0	0	0	0	0	0	0	0	0	0	0	0	3	0	0	0	0	0	0	0	0	0	0	0	0	0	0	0	0.01	30	0
2016	2	R	11.71	10	0	0	0	0	0	0	0	0	0	0.2	9	0	0	0	0	0	0	0	0	0	0	0	0	0	0	0	0	0	0	0	0	0	0	0	0.5	0	0	0	0	0	0	0	0	0	0
2016	3	C	53.3	12	0	0	2	0	0	0	0	0	0	0.1	5	0	15	0	0	0	0	0	0	0	0	0	0	0	0	0	0	0	0	0	0	0	0	0	0	0	0	0	0	0	0.5	0	0	8	0
2016	3	CC	150.3	12	0	0	1.5	0	0	0	0	0	0	2	1	0	100	0	0	0	0	0	0	0	0	0	0	0	0	0	0	0	0	0	0	0	0	0	0	0	0	0	0	0	1	0	3	0	0
2016	3	G	130.7	11	0	0	0	0	0	0	0	0	0	6	0	0	5	0	0	0	0	0	0	0	0	0	0	0	0	0	0	0	0	0	6	0	0	0	0	0	0	0	0	0	5	0	0	0	0
2016	3	P	58.4	10	0	0	0	0	0	0	0	0	0	5	7	0	10	0	0	0	0	0	0	0	0	0	2.5	0	0	0	0	0	0	0	0	0	0	0	0	0	0	0	0	0	1	0	0	0	0
2016	3	R	116.3	12	0	0	0	0	0	0	0	0	0	0	3	0	80	0	0	0	0	0	0	0	0	2	0	0	0	0	3	0	0	0	0	0	0	0	0	0	0	0	0	0	0	0	6	0	0
2016	4	C	53.21	7	0	0	0	0	0	0	0	0	0	0.01	0	0	35	0	0	0	0	0	0	0	0	0	0	0	0	0	0	0	0	0	0	0	0	0	0	0	0	0	0	0	0	0	0	0	0
2016	4	CC	131.3	9	0	0	0	0	0	0	0	0	0	0	0	0	100	0	0	0	0	0	0	0	0	0	0	0	0	0	0	0	0	0	0	0	0	2	0	0	0	0	0	0	2	0	0	0	0
2016	4	G	119.7	9	0	0	0	0	0	0	0	0	0	1	5	0	0	0	0	0	0	0	0	0	0	0	0	0	0	0	0	0	0	0	0	0	0	0	0	0	0	0	0	0	6	0	3	0	0
2016	4	P	122.6	10	0	0	0	0	0	0	0	0	0	0.2	5	0	80	0	0	0	0	0	0	0	0	0	0	0	0	0	0	0	0	0	0	0	0	0	0	0	0	0	0	0	1	0	0	0	0
2016	4	R	118.4	13	0	0	0	0	0	0	0	0	0	0	3	0	60	1	0	0	0	0	0	0	0	0	0	0	0	0	0	0	0	0	0	0	0	0	0	0	0	0	0	0.4	0	0	0	20	0
2016	5	C	73.9	7	0	0	0	0	0	0	0	0	0	4	0.3	0	40	0	0	0	0	0	0	0	0	0	0	0	0	0	3	0	0	0	0	0	0	0	0	0	0	0	0	0	0	0	0	0	0
2016	5	CC	179.3	16	0.1	0	40	0	0	0	0	0	0	0.2	2	0	60	0	0	0	0	0	0	0	0	0	0	0	0	0	10	0	0	0	0	0	0	7	0	0	0	0	0	2	0	0	0	20	0
2016	5	G	126.4	15	0	0	0.5	0	0	0	0	0	0	0.5	15	0	6	0	0	0	0	0	0	0	0	0	0	0	0	0	2	0	0	0	0	0	0	0	0	0	0	0	0.5	0	4	0	0	0	0
2016	5	P	141.9	14	0	0	0.2	0	0	0	0	0	0	0.5	16	0	20	0	0	0	0	0	0	0	0	0	0	0	0	0	3	0	0	0	0	0	0	0	0	0	0	0	0	0	2	3	25	30	0
2016	5	R	108.82	28	0	0	0	5	2.5	0	7	0	0	0.01	4	0	3	0	0	0	0	0	0	0	0	0	6	2	1	0	2	0	0	0	0	0	0	2	0	0.01	0	0	0	0	8	0	0	0	0
2016	6	C	53.52	8	0.01	0	0	0	0	0	0	0	0	0	0	0	30	0	0	0	0	0	0	0	0	0	0	0	0	0	0	0	0	0	0	0	0	0	0	0	0	0	1	0	0	0	0	0	0
2016	6	CC	100.61	24	0	0	6	0	0	0	0	0	0	0.3	8	0	40	0	0	0	1.5	0	0	0	0	0	0	0	0	0	0	0.8	0	0	1	1	0	0	0	0	0	0	0.01	0	0	0	0	2	0
2016	6	G	140.91	11	0.5	0	0	0	0	0	0	0	0	0	0	0	50	0	0	0	0	0	0	0	0	0	0	0	0	0	0	0	0	0	0	0	0	0	0	0	0	0	0.7	0	0	0	0	12	0
2016	6	P	138.8	14	0.2	0	0	0	0	0	0	0	0	0	2	0	50	0	0	0	0	0	0	0	0	0	0	0	0	0	0	0	0	0	0	0	0	0	0	0	2	0	0	0	0	0	0	25	0
2016	6	R	48.21	14	0	0	0	4	0	0	0	0	0	0.4	5	0	4	0	0	0	0	0	0	0	0	0	0	0	0.8	0	8	0	0	0	0	0	0	0	0	0	0	0	0.5	0	0	0	0	2	0
[truncated: 56 more columns]

## Sheet: metadata
Abbreviations for species names	Full species names		Description
Acecam	Acer campestre		Year		Year of collection (factor with two levels: „2014”; „2016”)
Acepla	Acer platanoides		Block		Block ID number (factor with six levels: 1-6.
Ajurep	Ajuga reptans		Treatment		Name of the treatments (factor with five levels: C-Control; CC- clear cutting; G-Gap cutting; P-preparation cutting and R-Retention tree group,)
Aneran	Anemone ranunculoides		Cover		Cover of plants in a treatment in a specific block
Asaeur	Asarum europeum		S		Species richness in a treatment in a specific block
Astgly	Astragalus glycyphyllos		Columns no. 6- 108.		Abbreviated names of the plant species (detailed list in columns A & B)
Bugpur	Buglossoides purpurocaerulea
Calepi	Calamagrostis epigeios
Camrap	Campanula rapunculoides
Carbet	Carpinus betulus
Carbul	Cardamine bulbifera
Carpai	Cardamine impatiens
Carpil	Carex pilosa		Nomeclature for plants - Király, G. (ed.). 2009. Új magyar füvészkönyv [Hungarian Flora]. Aggteleki Nemzeti Pak Igazgatóság, Jósvafő.
Ceplon	Cephalanthera longifolia
Ceravi	Cerasus avium
Chatem	Chaerophyllum temulum
Cirarv	Cirsium arvense
Cireri	Cirsium eriophorum
Cirvul	Cirsium vulgare
Clevit	Clematis vitalba
Clivul	Clinopodium vulgare
Conmaj	Convallaria majalis
Corsan	Cornus sanguinea
Corsol	Corydalis solida
Cramon	Crataegus monogyna
Craoxy	Crataegus oxyacantha
Dacpol	Dactylis polygama
Diggra	Digitalis grandiflora
Dryfil	Dryopteris filix-mas
Epimon	Epilobium montanum
Eriann	Erigeron annuus
Erican	Erigeron annuus
Euover	Euonymus verrucosus
Eupamy	Euphorbia amygdaloides
Fagsyl	Fagus sylvatica
Faldum	Fallopia dumetorum
Feshet	Festuca heterophylla
Filvul	Filago vulgaris
Fraorn	Fraxinus ornus
Fraves	Fragaria vesca
Galapa	Galium aparine
Gallut	Galeobdolon luteum
Galodo	Galium odoratum
Galsch	Galium schultesii
Gerrob	Geranium robertianum
Geuurb	Geum urbanum
Glehir	Glechoma hirsuta
Hedhel	Hedera helix
Hiemur	Hieracium murorum
Hiesab	Hieracium sabaudum
Hyphir	Hypericum hirsutum
Hypper	Hypericum perforatum
Isotha	Isopyrum thalictroides
Lacsal	Lactuca saligna
Lacser	Lactuca serriola
Latpra	Lathyrus pratensis
Latver	Lathyrus vernus
Luzfor	Luzula forsteri
Luzluz	Luzula luzuloides
Malsyl	Malus sylvestris
Melmel	Melittis melissophyllum
Meloff	Melilotus officinalis
Melpra	Melampyrum pratense
Meluni	Melica uniflora
Mileff	Milium effusum
Moetri	Moehringia trinervia
Mycmur	Mycelis muralis
Poanem	Poa nemoralis
Polmul	Polygonatum multiflorum
Potarg	Potentilla argentea
Pruvul	Prunella vulgaris
Puloff	Pulmonaria officinalis
Quecer	Quercus cerris
Quepet	Quercus petraea
Ranaur	Ranunculus auricomus
Ranfic	Ranunculus ficaria
Roscan	Rosa canina agg.
Rubfru	Rubus fruticosus agg.
Salcap	Salix capraea
Scrnod	Scrophularia nodosa
Senver	Senecio vernalis
Senvul	Senecio vulgaris
Silvul	Silene vulgaris
Solgig	Solidago gigantea
Sortor	Sorbus torminalis
Stasyl	Stachys sylvatica
Stehol	Stellaria holostea
Stemed	Stellaria media
Symtub	Symphytum tuberosum
Tancor	Tanacetum corymbosum
Taroff	Taraxacum officinale
Urtdio	Urtica dioica
Vercha	Veronica chamaedrys
Verhed	Veronica hederifolia
Veroff	Veronica officinalis
Vichir	Vicia hirsuta
Vicsep	Vicia sepium
Vioalb	Viola alba
Viomir	Viola reichenbachiana
Viorei	Viola reichenbachiana
Walgeo	Waldsteinia geoides
