# Supplementary material for: Taxon-specific responses to different forestry treatments in a temperate forest
Source: Sci Rep. 2018 Nov 19;8:16990. doi: 10.1038/s41598-018-35159-z (PMC6243015; doi:10.1038/s41598-018-35159-z)
Supplement: Supplementary file 3 — Dataset 2 [file 41598_2018_35159_MOESM3_ESM.xlsx]

## Sheet: enchytraeid-database-2014-2016
Year	Block	Treatment	N	S	A_dan	A_eis	A_pan	B_app	E_buh	E_bul	En_pa	F_ala	F_aur	F_ben	F_bis	F_bul	F_cha	F_cul	F_con	F_dur	F_gal	F_gla	F_heg	F_iss	F_len	F_maf	F_nem	F_par	F_per	F_rat	F_reg	F_ren	F_sem	F_syl	F_tub	F_wal	H_nas	H_per	H_sim	M_com
2014	1	C	74	6	0	0	0	0	9	0	0	0	0	0	7	0	0	0	16	8	0	0	0	0	0	0	0	0	0	0	0	3	0	4	0	0	0	0	0	0
2014	1	CC	104	8	0	0	0	20	0	0	10	0	0	0	8	0	0	0	18	0	6	0	0	7	0	0	16	0	0	1	0	0	0	0	0	0	0	0	0	0
2014	1	G	73	8	8	0	0	0	18	0	0	0	0	0	0	0	0	0	7	1	9	0	0	0	0	4	0	5	0	4	0	0	0	0	0	0	0	0	0	0
2014	1	P	106	9	4	0	0	30	11	0	0	0	0	0	0	4	0	0	15	6	0	0	0	0	0	4	13	0	0	0	0	0	0	5	0	0	0	0	0	0
2014	1	R	96	8	0	0	0	22	0	0	6	0	0	0	6	9	1	0	20	0	0	0	0	0	0	0	4	0	0	0	0	0	0	0	0	0	3	0	0	0
2014	2	C	94	6	0	0	0	33	0	0	0	1	0	6	0	0	0	0	16	0	8	0	0	0	0	0	7	0	0	0	0	0	0	0	0	0	0	0	0	0
2014	2	CC	100	10	0	0	7	23	12	0	0	0	0	0	5	11	0	0	7	3	6	0	0	0	0	0	6	0	0	0	0	0	0	0	0	0	3	0	0	0
2014	2	G	67	9	3	11	0	0	0	0	4	0	0	2	0	0	0	0	8	0	10	0	0	2	0	0	9	0	0	0	0	0	0	3	0	0	0	0	0	0
2014	2	P	112	10	7	0	4	16	11	9	9	1	4	0	0	0	0	0	22	0	0	0	0	0	0	0	9	0	0	0	0	0	0	0	0	0	0	0	0	0
2014	2	R	96	10	0	0	0	0	28	0	0	0	0	0	6	11	0	0	6	3	6	0	0	0	0	1	4	0	0	0	0	0	0	5	0	0	0	0	2	0
2014	3	C	97	9	0	0	0	34	0	7	8	0	2	0	9	0	0	0	0	5	0	0	0	2	0	0	5	2	0	0	0	0	0	0	0	0	0	0	0	0
2014	3	CC	113	11	0	0	9	0	16	0	0	0	0	0	0	0	0	0	18	8	5	0	3	0	4	0	7	0	0	0	0	0	0	5	0	2	0	3	0	0
2014	3	G	85	12	0	12	2	16	0	0	0	0	0	0	5	13	0	0	8	0	8	0	0	2	3	0	8	0	2	0	0	0	0	0	0	3	0	0	0	0
2014	3	P	76	9	7	0	0	0	0	11	0	0	0	0	0	0	0	0	8	6	13	1	0	0	0	0	0	1	4	0	0	0	3	0	0	0	0	0	0	0
2014	3	R	99	7	0	0	0	44	18	0	0	0	0	0	0	0	0	0	8	0	5	0	0	0	0	0	5	0	0	0	0	0	0	2	0	0	0	3	0	0
2014	4	C	71	10	6	0	0	0	23	0	5	0	0	0	3	0	0	0	13	3	4	0	0	0	0	0	0	0	1	0	0	0	0	2	0	0	0	0	0	3
2014	4	CC	112	9	0	9	0	30	17	0	0	0	0	0	0	0	0	0	10	1	0	0	0	0	5	0	6	5	0	0	0	0	0	2	0	0	0	0	0	0
2014	4	G	86	9	12	7	0	0	0	0	5	0	0	0	8	6	0	0	6	0	0	0	0	4	0	0	13	0	0	6	0	0	0	0	0	0	0	0	0	0
2014	4	P	108	9	0	0	0	0	40	7	0	0	0	0	0	0	0	0	14	7	0	0	0	0	0	2	0	1	0	0	0	0	0	8	0	1	0	0	7	0
2014	4	R	88	10	8	0	0	0	0	0	0	0	0	0	0	0	0	0	9	9	11	0	0	0	0	3	0	1	0	3	0	0	3	0	0	0	3	0	0	9
2014	5	C	68	9	0	0	0	13	14	0	5	0	0	0	0	0	0	0	0	0	12	0	0	0	3	0	5	0	1	0	0	0	0	5	0	0	0	0	3	0
2014	5	CC	67	5	7	4	0	28	13	0	0	0	0	0	0	0	0	0	0	0	0	0	0	0	0	1	0	0	0	0	0	0	0	0	0	0	0	0	0	0
2014	5	G	107	12	14	5	0	12	10	5	0	0	0	0	0	7	0	0	18	0	10	0	0	0	0	0	6	0	0	0	0	0	0	1	0	0	3	0	0	3
2014	5	P	96	11	0	0	5	28	0	0	4	0	0	0	0	0	0	0	0	0	12	0	0	0	3	0	5	0	7	0	0	4	1	7	0	0	2	0	0	0
2014	5	R	91	12	3	0	0	0	0	6	5	0	1	0	0	11	0	0	22	0	12	0	0	0	0	1	9	0	0	0	0	0	0	2	0	2	0	0	4	0
2014	6	C	59	5	0	0	0	0	10	0	0	0	0	0	0	0	0	0	24	0	0	0	0	0	0	0	0	2	0	0	0	10	0	0	3	0	0	0	0	0
2014	6	CC	106	9	0	8	0	32	14	0	0	0	0	0	0	0	0	0	7	0	7	0	0	0	0	0	7	0	0	0	0	1	0	5	0	0	0	0	3	0
2014	6	G	75	10	0	0	0	17	12	0	8	0	0	0	12	0	0	1	0	7	0	0	0	1	0	0	0	6	0	0	0	0	0	1	1	0	0	0	0	0
2014	6	P	91	12	0	7	4	0	0	0	0	0	0	0	3	5	0	0	17	0	11	0	0	0	0	4	9	0	0	0	0	0	0	0	1	3	9	6	0	0
2014	6	R	72	6	0	0	0	29	20	0	0	0	0	0	0	0	0	0	11	0	0	0	0	0	2	0	2	0	0	0	0	0	1	0	0	0	0	0	0	0
2016	1	C	68	13	3	2	0	12	0	2	8	0	0	0	0	8	0	0	6	3	8	0	0	3	0	0	0	0	0	1	0	0	0	2	0	1	0	0	0	0
2016	1	CC	31	5	0	0	0	3	3	0	0	0	0	0	0	0	0	0	5	0	0	0	0	0	0	0	6	0	0	0	0	0	0	1	0	0	0	0	0	0
2016	1	G	84	10	0	0	0	17	11	0	0	0	0	0	0	0	0	0	5	2	4	0	0	0	0	2	5	0	0	2	0	0	0	1	0	0	0	15	0	0
2016	1	P	94	15	5	0	2	0	3	0	3	0	0	0	0	0	0	0	7	1	7	0	0	1	0	0	5	0	1	1	0	0	0	4	6	0	3	0	0	4
2016	1	R	7	0	0	0	0	0	0	0	0	0	0	0	0	0	0	0	0	0	0	0	0	0	0	0	0	0	0	0	0	0	0	0	0	0	0	0	0	0
2016	2	C	72	13	0	0	0	9	0	3	7	0	0	0	1	2	0	0	0	0	7	0	0	0	1	0	9	0	0	0	0	2	2	5	0	0	4	0	0	1
2016	2	CC	72	11	0	0	3	9	5	0	2	0	0	0	0	0	0	0	4	0	0	0	0	0	0	1	6	0	0	0	0	0	0	1	0	0	15	0	3	3
2016	2	G	94	13	0	0	4	17	7	0	0	0	0	0	0	0	0	0	14	1	12	0	0	2	0	0	0	0	3	1	0	0	0	0	0	1	3	4	2	0
2016	2	P	80	12	3	9	0	0	3	0	7	0	0	5	0	0	0	0	10	0	7	0	3	1	7	0	8	0	0	0	0	0	0	5	0	0	0	0	0	0
2016	2	R	22	3	0	1	5	0	3	0	0	0	0	0	0	0	0	0	0	0	0	0	0	0	0	0	0	0	0	0	0	0	0	0	0	0	0	0	0	0
2016	3	C	81	13	0	2	0	0	0	2	8	0	0	0	1	0	0	0	8	0	10	0	1	1	0	0	2	0	12	3	0	0	0	9	0	5	0	0	0	0
2016	3	CC	40	6	0	0	0	13	0	0	0	0	0	0	0	0	0	0	0	0	0	0	0	0	0	3	0	0	0	0	0	4	0	0	3	0	0	4	0	6
2016	3	G	84	13	0	2	2	12	0	0	0	0	0	0	0	0	0	0	8	1	6	0	0	0	0	0	1	0	0	0	4	0	0	3	0	4	0	14	6	4
2016	3	P	103	13	0	1	2	18	0	0	4	0	0	0	0	0	0	0	14	0	6	7	0	2	2	0	4	0	0	0	5	0	0	0	0	0	0	6	6	0
2016	3	R	14	2	0	0	4	0	0	0	0	0	0	0	0	0	0	0	0	0	0	0	0	0	0	0	0	0	0	0	0	0	0	0	1	0	0	0	0	0
2016	4	C	92	12	4	1	0	19	0	5	10	0	0	0	2	0	0	0	10	0	10	0	0	3	0	0	0	1	0	0	0	0	0	0	1	0	0	0	0	8
2016	4	CC	46	5	0	0	0	2	0	0	0	0	0	0	0	0	0	0	8	0	0	0	0	0	0	0	5	0	0	0	0	0	0	0	0	0	9	3	0	0
2016	4	G	92	14	0	0	0	14	9	0	0	0	0	0	0	0	0	0	1	4	22	0	1	0	2	0	3	3	0	4	8	0	0	4	0	1	0	9	0	0
2016	4	P	70	12	0	4	0	0	0	0	7	0	0	2	0	0	0	0	6	2	12	0	2	0	0	0	8	0	0	0	0	6	0	6	2	1	0	0	0	0
2016	4	R	17	1	0	0	2	0	0	0	0	0	0	0	0	0	0	0	0	0	0	0	0	0	0	0	0	0	0	0	0	0	0	0	0	0	0	0	0	0
2016	5	C	80	11	0	0	0	11	0	0	2	0	1	0	0	2	0	0	20	3	16	0	0	1	0	0	7	0	0	0	0	0	1	0	0	1	0	0	0	0
2016	5	CC	48	8	2	1	0	9	4	0	0	0	0	0	0	0	0	0	0	0	0	0	0	0	0	0	3	0	0	0	0	0	0	0	0	0	8	0	11	5
2016	5	G	102	11	0	0	4	13	3	0	0	0	0	0	0	0	0	0	5	3	5	0	0	0	0	0	0	0	1	0	0	0	0	2	0	0	25	0	2	12
2016	5	P	85	14	4	2	0	0	4	0	2	0	1	0	0	0	0	0	13	0	13	0	2	0	0	0	8	0	7	0	1	0	0	5	0	0	3	0	0	3
2016	5	R	16	3	3	3	0	0	0	0	0	0	0	0	0	0	0	0	0	0	0	0	0	0	0	0	0	0	0	0	0	1	0	0	0	0	0	0	0	0
2016	6	C	86	9	7	0	0	16	15	0	0	0	0	0	4	0	0	0	4	0	0	0	0	10	5	0	2	0	2	0	0	0	0	0	0	0	0	0	0	0
2016	6	CC	33	10	0	0	0	4	1	0	4	0	0	0	0	0	0	0	0	1	0	0	0	4	0	2	0	0	0	4	0	3	0	1	0	0	0	0	0	7
2016	6	G	86	11	0	1	0	15	0	0	0	0	0	0	0	0	0	0	10	0	5	0	0	0	0	0	0	4	1	0	3	0	0	0	6	2	0	8	0	3
2016	6	P	63	12	1	6	0	0	2	0	4	0	0	0	0	0	0	0	1	0	6	0	0	0	1	0	2	0	0	0	0	0	0	3	5	0	2	4	0	0
2016	6	R	18	6	1	0	2	0	0	0	2	0	0	0	0	0	0	0	1	0	0	0	0	0	0	0	2	0	0	0	0	0	0	1	0	0	0	0	0	0

## Sheet: metadata
Abbreviations for species names	Full species names	Variables
A_dan	Achaeta danica	Year		Year of collection (factor with two levels: „2014”; „2016”)
A_eis	Achaeta eiseni	Block		Block ID number (factor with six levels: 1-6.
A_pan	Achaeta pannonica	Treatment		Name of the treatments (factor with five levels: C-Control; CC- clear cutting; G-Gap cutting; P-preparation cutting and R-Retention tree group,)
B_app	Buchholzia appendiculata	N		Abundance for a treatment in a specific block
E_buh	Enchytraeus buchholzi complex	S		Species richness for a treatment in a specific block
E_bul	Enchytraeus bulbosus	Columns no. 6- 37.		Abbreviated names of the enchytraeid species (detailed list in columns A & B)
En_pa	Enchytronia parva
F_ala	Fridericia alata	notes	the juveniles were excluded from the analyses between 2014-2016.
F_aur	Fridericia aurita cf
F_ben	Fridericia benti
F_bis	Fridericia bisetosa
F_bul	Fridericia bulboides
F_cha	Fidericia "chalupsky"
F_cul	Fridericia conculcata cf
F_con	Fridericia connata
F_dur	Fridericia dura
F_gal	Fridericia galba
F_gla	Fridericia glandifera
F_heg	Fridericia hegemon
F_iss	Fridericia isseli
F_len	Fridericia lenta
F_maf	Fridericia maculatiformis
F_nem	Fridericia nemoralis
F_par	Fridericia paroniana
F_per	Fridericia perrieri
F_rat	Frridericia ratzeli
F_reg	Fridericia regularis
F_ren	Fridericia rendsinata
F_sem	Fridericia semisetosa
F_syl	Fridericia sylvatica
F_tub	Fridericia tubulosa cf
F_wal	Fridericia waldenstroemi
H_nas	Henlea nasuta
H_per	Henlea perpusilla
H_sim	Henlea similis
M_com	Marionina communis
