# Supplementary material for: Taxon-specific responses to different forestry treatments in a temperate forest
Source: Sci Rep. 2018 Nov 19;8:16990. doi: 10.1038/s41598-018-35159-z (PMC6243015; doi:10.1038/s41598-018-35159-z)
Supplement: Supplementary file 4 — Dataset 3 [file 41598_2018_35159_MOESM4_ESM.xlsx]

## Sheet: spider-database-2014-2016
Year	Block	Treatment	N	S	agrobrun	aloppulv	atypaffi	auloalbi	cicucicu	clubterr	diplconc	drasprae	drasvilli	dysderyt	dysdninn	erigdent	gnapbico	haplsilv	harprubi	histtorp	maltcamp	nericlat	pachdege	panameng	pardluct	pardlugus	phrufest	pisamira	tenuflav	tricaffi	trocrobu	trocterr	uroclong	xystkoch	xystsabu	zeloaura	zodarubi
2014	1	C	82	8	1	0	0	0	0	0	0	0	0	1	0	0	0	0	0	12	0	0	0	0	0	2	0	0	0	0	2	14	49	1	0	0	0
2014	1	CC	63	6	1	0	0	0	0	0	0	0	0	0	0	0	0	0	0	18	0	0	0	0	0	2	0	0	0	0	0	5	36	1	0	0	0
2014	1	G	55	6	0	0	0	0	0	0	0	0	0	2	0	0	0	0	0	22	0	0	0	0	0	1	0	0	0	0	0	1	27	2	0	0	0
2014	1	P	59	10	2	0	0	0	0	0	0	0	1	2	1	0	0	0	0	31	0	0	0	0	3	1	0	0	0	0	0	1	16	1	0	0	0
2014	1	R	59	5	0	0	0	0	0	0	0	0	0	0	0	0	0	0	0	10	0	0	0	0	0	1	0	0	0	0	0	3	42	3	0	0	0
2014	2	C	82	7	0	0	0	0	0	0	0	0	0	2	0	0	0	0	0	13	0	0	0	0	0	3	0	0	0	0	1	1	61	1	0	0	0
2014	2	CC	36	8	1	0	0	0	0	0	0	0	0	2	0	1	0	0	0	21	0	0	0	0	0	3	0	0	0	0	0	1	6	1	0	0	0
2014	2	G	72	9	3	0	0	0	0	2	0	0	0	4	0	0	1	0	0	19	0	0	0	0	0	2	0	0	0	0	0	6	34	1	0	0	0
2014	2	P	62	8	5	0	0	0	0	0	0	0	0	2	0	0	0	1	0	4	0	0	0	0	0	3	0	0	0	0	2	3	42	0	0	0	0
2014	2	R	51	9	0	0	1	0	1	0	0	0	0	1	1	0	0	0	0	19	0	0	0	0	0	1	0	0	0	0	2	8	17	0	0	0	0
2014	3	C	104	10	3	0	0	0	0	0	0	0	0	1	1	0	0	0	0	7	0	0	0	0	0	6	0	0	0	0	1	4	77	3	0	0	1
2014	3	CC	92	9	4	0	0	0	0	0	0	0	2	0	0	0	0	1	0	5	0	0	0	0	0	3	0	0	0	0	1	3	72	1	0	0	0
2014	3	G	48	7	0	0	0	0	0	0	0	0	0	3	0	0	0	1	0	9	0	0	0	0	0	0	0	1	0	0	3	1	30	0	0	0	0
2014	3	P	32	6	0	0	1	0	0	0	0	0	0	4	0	0	0	0	0	11	0	0	0	0	0	0	0	0	0	0	0	1	14	1	0	0	0
2014	3	R	75	9	3	0	0	0	0	1	0	0	0	2	0	0	0	0	0	8	0	1	0	0	0	1	0	0	0	0	0	4	54	1	0	0	0
2014	4	C	56	4	0	0	0	0	0	0	0	0	0	2	2	0	0	0	0	0	0	0	0	0	0	0	0	0	0	0	0	1	51	0	0	0	0
2014	4	CC	38	4	0	0	0	0	0	0	0	0	0	0	0	0	0	0	0	1	0	0	0	0	0	3	0	0	0	0	0	8	26	0	0	0	0
2014	4	G	86	5	0	0	0	0	0	0	0	0	0	2	0	0	0	0	0	2	0	0	0	0	0	0	0	0	0	0	0	26	55	1	0	0	0
2014	4	P	40	5	3	0	0	0	1	0	0	0	0	0	0	0	0	0	0	7	0	0	0	0	0	0	0	0	0	0	0	3	26	0	0	0	0
2014	4	R	40	4	0	0	0	0	0	0	0	0	0	1	0	0	0	0	0	1	0	0	0	0	0	0	0	0	0	0	0	5	33	0	0	0	0
2014	5	C	73	8	2	0	0	0	0	0	0	0	1	3	1	0	0	1	0	0	0	0	0	0	0	0	0	0	0	0	0	1	61	3	0	0	0
2014	5	CC	24	6	0	0	1	0	0	0	0	0	0	1	0	0	0	0	0	0	0	0	0	0	0	1	0	0	0	0	0	4	16	1	0	0	0
2014	5	G	55	6	0	0	0	0	0	1	0	0	0	2	0	0	0	0	0	0	0	0	0	0	0	1	0	0	0	0	0	6	44	1	0	0	0
2014	5	P	54	8	0	0	0	0	0	1	0	0	0	1	0	0	0	0	0	1	0	0	0	0	0	1	0	0	0	0	1	5	42	2	0	0	0
2014	5	R	52	6	0	0	1	0	0	0	0	0	0	2	0	0	0	0	0	0	0	0	0	0	0	3	0	0	0	0	0	6	39	1	0	0	0
2014	6	C	36	7	1	0	1	0	0	0	0	0	0	2	0	0	0	0	0	0	0	0	0	0	0	2	0	0	0	0	0	5	24	1	0	0	0
2014	6	CC	66	5	0	0	2	0	0	0	0	0	0	0	0	0	0	0	0	1	0	0	0	0	0	0	0	0	0	0	0	6	54	3	0	0	0
2014	6	G	55	5	1	0	0	0	0	0	0	0	0	0	0	0	0	0	0	0	0	0	0	0	0	2	0	0	0	0	0	14	35	3	0	0	0
2014	6	P	51	6	1	0	0	0	0	0	0	0	0	1	0	0	0	0	0	0	0	0	0	0	0	4	0	0	0	0	0	12	31	2	0	0	0
2014	6	R	80	6	0	0	0	0	0	0	0	0	0	1	0	0	0	0	0	0	1	0	0	0	0	3	0	0	0	0	0	3	71	1	0	0	0
2016	1	C	40	2	0	0	0	0	0	0	0	0	0	0	0	0	0	0	0	0	0	0	0	0	0	0	0	0	0	0	0	13	27	0	0	0	0
2016	1	CC	29	7	0	0	1	1	0	0	0	0	1	0	0	0	0	0	1	0	0	0	0	0	0	17	0	0	0	0	0	2	6	0	0	0	0
2016	1	G	60	5	0	0	1	0	0	0	0	0	0	0	0	0	0	0	0	2	0	0	0	0	0	18	0	0	0	0	0	2	37	0	0	0	0
2016	1	P	31	5	0	0	0	0	0	0	0	0	0	0	0	0	0	0	0	1	0	0	0	0	0	1	0	0	0	0	0	9	18	0	2	0	0
2016	1	R	56	6	0	0	1	0	0	0	0	0	0	0	0	0	0	0	4	0	0	0	0	0	0	30	0	0	0	0	0	5	4	0	12	0	0
2016	2	C	37	5	2	0	0	0	0	0	0	0	0	0	0	0	0	0	1	0	0	0	0	0	0	4	0	0	0	0	0	12	18	0	0	0	0
2016	2	CC	61	6	0	0	0	0	0	0	0	0	10	0	0	0	0	0	0	0	0	0	0	0	0	41	0	0	0	0	0	3	4	0	2	1	0
2016	2	G	86	5	0	0	0	0	0	0	0	0	0	1	0	0	0	0	0	0	0	0	0	0	0	67	0	0	0	0	0	2	12	0	4	0	0
2016	2	P	47	6	0	0	0	0	0	0	0	0	0	0	0	0	0	0	1	1	0	0	0	0	0	11	0	0	0	0	0	7	22	0	5	0	0
2016	2	R	51	5	0	0	0	0	0	0	0	0	0	0	0	0	0	0	0	0	0	0	0	0	0	37	0	0	0	0	0	4	6	0	3	0	1
2016	3	C	53	5	0	0	0	0	0	0	0	0	0	0	0	0	0	0	1	4	0	0	0	0	0	2	0	0	0	0	0	11	35	0	0	0	0
2016	3	CC	39	4	0	0	0	0	0	0	0	0	0	0	0	0	0	0	0	0	0	0	0	0	0	21	0	0	0	0	0	3	13	0	2	0	0
2016	3	G	76	7	0	5	0	0	0	0	1	0	0	0	0	0	0	0	0	1	0	0	0	0	0	31	0	0	0	0	0	4	30	0	4	0	0
2016	3	P	76	6	0	0	1	0	0	0	0	0	0	0	0	0	0	0	1	0	0	0	0	0	0	37	0	0	0	0	0	14	18	0	5	0	0
2016	3	R	156	10	1	0	1	0	0	0	0	1	5	0	0	0	0	0	6	0	0	0	0	0	0	82	0	0	0	0	0	39	14	0	6	0	1
2016	4	C	65	4	0	0	0	0	1	0	0	0	0	0	0	0	0	0	0	0	0	0	0	0	0	1	0	0	0	0	0	4	59	0	0	0	0
2016	4	CC	61	8	0	0	0	1	0	0	1	0	1	0	0	0	0	0	0	0	0	0	0	0	0	29	0	0	0	0	0	13	12	0	2	0	2
2016	4	G	32	6	0	0	0	0	1	0	0	0	1	0	0	0	0	0	0	0	0	0	0	0	0	14	0	0	0	0	0	3	11	0	2	0	0
2016	4	P	29	4	0	0	0	0	0	0	0	0	0	0	0	0	0	0	0	0	0	0	0	0	0	8	0	0	0	0	0	10	10	0	1	0	0
2016	4	R	43	5	0	0	0	0	0	0	0	0	0	0	0	0	0	0	2	0	0	0	0	0	0	13	0	0	0	0	0	9	14	0	5	0	0
2016	5	C	52	4	1	0	0	0	0	0	0	0	0	0	0	0	0	0	1	0	0	0	0	0	0	0	0	0	0	0	0	7	43	0	0	0	0
2016	5	CC	44	9	1	2	0	0	0	0	0	3	5	0	0	0	0	0	0	0	0	0	0	0	0	20	0	0	0	0	0	4	4	0	4	0	1
2016	5	G	77	10	1	0	0	1	0	0	0	0	10	0	0	0	0	0	1	1	0	0	0	0	0	28	3	0	0	0	0	1	30	0	0	0	1
2016	5	P	31	7	0	0	0	0	0	0	1	0	1	0	0	0	0	0	0	0	0	0	0	0	0	9	0	0	0	0	0	10	6	0	2	0	2
2016	5	R	58	9	1	0	1	1	0	0	0	0	0	0	0	0	0	0	2	0	0	0	0	0	0	16	0	0	0	0	0	19	8	0	8	0	2
2016	6	C	28	6	0	0	0	0	0	0	0	0	0	0	0	0	0	0	2	0	0	0	0	0	0	2	0	0	0	0	0	9	12	0	2	0	1
2016	6	CC	64	9	0	0	1	0	0	0	0	0	15	0	0	0	0	0	0	0	0	0	0	0	0	29	3	0	0	0	0	2	4	0	3	5	2
2016	6	G	29	7	2	0	0	0	0	0	0	0	0	0	0	0	0	0	0	0	0	0	1	0	0	13	1	0	1	0	0	0	8	0	3	0	0
2016	6	P	76	11	1	1	0	0	0	0	0	0	5	0	0	0	0	0	1	0	0	0	0	1	0	17	3	0	0	2	0	16	25	0	4	0	0
2016	6	R	67	7	0	0	0	0	0	0	0	0	2	0	0	0	0	0	4	0	0	0	0	0	0	32	0	0	0	0	0	6	8	0	9	0	6

## Sheet: metadata
Abbreviations for species names	Full species names		Description
agrobrun	Agroeca brunnea (Blackwall, 1833)		Year		Year of collection (factor with two levels: „2014”; „2016”)
aloppulv	Alopecosa pulverulenta (Clerck, 1757)		Block		Block ID number (factor with six levels: 1-6.
atypaffi	Atypus affinis Eichwald, 1830		Treatment		Name of the treatments (factor with five levels: C-Control; CC- clear cutting; G-Gap cutting; P-preparation cutting and R-Retention tree group,)
auloalbi	Aulonia albimana (Walckenaer, 1805)		N		Abundance for a treatment in a specific block
cicucicu	Cicurina cicur (Fabricius, 1793)		S		Species richness for a treatment in a specific block
clubterr	Clubiona terrestris Westring, 1851		Columns no. 6- 33.		Abbreviated names of the spider species (detailed list in columns A & B)
diplconc	Diplostyla concolor (Wider, 1834)
drasprae	Drassyllus praeficus (L. Koch, 1866)
drasvilli	Drassyllus villicus (Thorell, 1875)		Nomeclature for spiders -		Fauna Europaea Database Version 2009.1 (P.J. van Helsdingen)
dysderyt	Dysdera erythrina (Walckenaer, 1802)
dysdninn	Dysdera ninnii Canestrini, 1868
erigdent	Erigone dentipalpis (Wider, 1834)
gnapbico	Gnaphosa bicolor (Hahn, 1833)
haplsilv	Haplodrassus silvestris (Blackwall, 1833)
harprubi	Harpactea rubicunda (C. L. Koch, 1838)
histtorp	Histopona torpida (C. L. Koch, 1834)
maltcamp	Malthonica campestris (C. L. Koch, 1834)
nericlat	Neriene clathrata (Sundevall, 1830)
pachdege	Pachygnatha degeeri Sundevall, 1830
panameng	Panamomops mengei Simon, 1926
pardluct	Pardosa luctinosa Simon, 1876
pardlugus	Pardosa lugubris s.str. (Walckenaer, 1802)
phrufest	Phrurolithus festivus (C. L. Koch, 1835)
pisamira	Pisaura mirabilis (Clerck, 1757)
tenuflav	Tenuiphantes flavipes (Blackwall, 1854)
tricaffi	Trichoncus affinis Kulczynski, 1894
trocrobu	Trochosa robusta (Simon, 1876)
trocterr	Trochosa terricola Thorell, 1856
uroclong	Urocoras longispinus (Kulczynski, 1897)
xystkoch	Xysticus kochi Thorell, 1872
xystsabu	Xysticus sabulosus (Hahn, 1832)
zeloaura	Zelotes aurantiacus Miller, 1967
zodarubi	Zodarion rubidum Simon, 1914
