# Supplementary material for: Taxon-specific responses to different forestry treatments in a temperate forest
Source: Sci Rep. 2018 Nov 19;8:16990. doi: 10.1038/s41598-018-35159-z (PMC6243015; doi:10.1038/s41598-018-35159-z)
Supplement: Supplementary file 5 — Dataset 4 [file 41598_2018_35159_MOESM5_ESM.xlsx]

## Sheet: carabid-database-2014-2016
Year	Block	Treatment	N	S	Aba.ate	Aba.ova	Aba.par	Ama.aen	Ama.err	Ani.sig	Apt.bom	Cal.fus	Cal.inq	Cal.syc	Car.can	Car.con	Car.cor	Car.gra	Car.hor	Car.nem	Car.sch	Car.ull	Cic.ger	Har.alb	Lae.ter	Lei.fer	Lei.ruf	Mol.pic	Neb.bre	Not.ruf	Pla.ass	Pla.ruf	Pse.ruf	Pte.mel	Pte.melan	Pte.nig	Pte.obl	Pte.ovo	Pte.str	Sto.pum	Syn.viv
2014	1	C	405	15	36	3	5	0	0	0	26	0	0	0	0	1	3	0	24	4	18	3	0	0	0	0	0	2	25	0	2	0	0	4	0	0	2	0	0	0	0
2014	1	CC	642	16	27	1	3	0	0	0	41	1	0	0	0	1	4	0	22	4	13	0	0	0	0	0	0	3	46	0	1	0	2	8	0	0	2	0	0	0	0
2014	1	G	767	14	40	0	6	0	0	0	52	0	1	0	0	2	4	0	45	1	11	0	0	0	0	0	0	5	3	0	1	0	0	3	0	0	7	0	0	0	0
2014	1	P	431	12	25	0	7	0	0	0	58	2	0	0	0	2	3	0	5	0	28	7	0	0	0	0	0	3	0	0	6	0	0	0	0	0	3	0	0	0	0
2014	1	R	693	16	32	3	3	0	0	0	28	1	0	0	0	1	6	0	16	7	22	3	0	0	0	0	0	7	1	0	1	0	0	7	0	0	1	0	0	0	0
2014	2	C	581	13	69	0	2	0	0	1	20	0	0	0	0	0	4	0	30	4	7	4	0	0	0	0	2	6	0	0	0	0	0	12	0	0	1	0	0	0	0
2014	2	CC	287	12	19	0	13	0	0	0	11	0	0	0	0	0	4	0	42	4	22	4	0	0	0	0	0	4	0	0	0	0	1	3	0	0	2	0	0	0	0
2014	2	G	743	16	44	1	4	0	0	0	61	0	1	0	0	0	2	0	19	3	4	3	0	0	1	0	1	5	1	0	0	0	0	2	0	0	2	0	0	0	0
2014	2	P	787	14	35	0	6	0	0	0	8	2	1	0	0	2	4	0	49	2	12	4	0	0	0	0	0	0	0	0	1	0	1	0	0	0	2	0	0	0	0
2014	2	R	246	14	15	0	7	0	0	1	23	0	0	0	0	0	3	0	13	2	4	0	0	0	0	0	1	6	8	0	1	0	0	2	0	0	1	0	0	0	0
2014	3	C	917	15	16	0	7	0	0	0	7	0	2	0	0	1	1	0	26	1	8	1	0	0	1	0	0	0	0	0	1	0	0	2	0	0	2	0	1	0	0
2014	3	CC	551	14	37	0	9	0	0	1	24	0	1	0	0	1	3	0	79	10	26	4	0	0	0	1	0	0	0	0	0	0	0	3	0	0	3	0	0	0	0
2014	3	G	900	16	28	0	6	0	0	0	22	2	1	1	0	1	4	0	45	3	7	5	0	0	0	0	1	1	0	0	4	0	2	0	0	0	0	0	0	0	0
2014	3	P	573	11	28	0	7	0	0	0	42	0	0	0	0	0	3	0	32	2	19	5	0	0	0	0	0	5	0	0	1	0	0	1	0	0	0	0	0	0	0
2014	3	R	430	10	42	0	17	0	0	3	22	0	0	0	0	0	0	0	32	4	19	4	0	0	0	0	0	1	0	0	0	0	0	0	0	0	0	0	0	1	0
2014	4	C	649	10	5	0	0	0	0	0	18	0	0	0	0	1	0	0	24	1	1	1	0	0	0	0	0	3	0	0	0	0	0	1	0	0	6	0	0	0	0
2014	4	CC	535	13	44	0	12	0	0	0	17	0	0	0	0	2	6	0	44	9	29	11	0	0	0	0	0	2	0	0	0	0	0	1	0	0	3	0	0	1	0
2014	4	G	493	12	33	0	0	0	0	4	42	0	0	0	0	2	1	0	38	3	4	1	0	0	3	0	0	2	0	0	0	0	0	0	0	0	7	0	0	0	0
2014	4	P	616	15	54	0	4	0	0	11	51	0	0	0	0	2	3	0	48	6	7	3	0	0	4	0	0	5	0	0	0	2	0	3	0	0	17	0	0	0	0
2014	4	R	604	11	9	0	0	0	0	3	16	0	0	0	0	1	4	0	111	4	2	2	0	0	0	0	0	2	0	0	0	0	0	0	0	0	9	0	0	0	0
2014	5	C	271	13	14	0	0	0	0	0	90	0	1	0	0	3	4	0	12	1	9	1	0	0	0	0	1	1	0	0	0	0	0	3	0	0	1	0	0	0	0
2014	5	CC	432	10	24	1	0	0	0	0	22	0	0	0	0	0	2	0	45	4	20	3	0	0	0	0	0	1	0	0	0	0	0	0	0	0	2	0	0	0	0
2014	5	G	326	13	14	1	0	0	0	0	70	2	2	0	0	0	0	0	12	2	4	1	0	0	0	0	0	0	4	0	2	0	0	4	0	0	2	0	0	0	0
2014	5	P	315	11	41	0	1	0	0	0	29	0	0	0	0	1	1	0	36	3	9	1	0	0	0	0	0	0	4	0	0	0	0	7	0	0	0	0	0	0	0
2014	5	R	282	11	48	0	1	0	0	0	35	0	0	0	0	3	4	0	44	0	9	0	0	0	0	0	0	1	0	0	1	0	0	10	0	0	1	0	0	0	0
2014	6	C	422	14	16	1	0	0	0	0	92	0	0	0	0	2	1	0	8	1	11	2	0	0	0	0	0	1	1	0	1	0	0	1	0	0	1	0	0	0	0
2014	6	CC	418	9	15	0	0	0	0	0	55	0	0	0	0	6	4	0	34	0	5	0	0	0	0	0	0	2	0	0	0	0	0	1	0	0	3	0	0	0	0
2014	6	G	454	12	36	4	0	0	0	4	14	0	0	0	0	1	4	0	16	6	55	4	0	0	0	0	0	4	0	0	0	0	0	0	0	0	3	0	0	0	0
2014	6	P	491	13	28	1	2	0	0	0	11	0	0	0	0	1	1	0	24	8	28	4	0	0	0	0	0	2	0	0	0	0	0	5	0	0	1	0	0	0	0
2014	6	R	746	14	30	4	0	0	0	0	87	0	0	0	0	3	3	0	18	1	8	4	0	0	0	0	1	0	3	0	2	0	0	5	0	0	4	0	0	0	0
2016	1	C	224	14	104	0	11	0	0	0	6	5	0	0	2	1	1	2	2	4	55	7	0	0	0	0	0	0	16	0	0	0	0	8	0	0	0	0	0	0	0
2016	1	CC	105	11	3	0	0	0	0	0	0	9	0	0	24	0	11	6	0	0	29	8	0	0	0	0	0	3	4	0	0	0	1	6	0	0	0	0	0	0	0
2016	1	G	111	10	22	0	0	0	0	1	0	0	0	0	1	0	10	0	2	0	27	17	0	0	0	0	1	1	29	0	0	0	0	0	0	0	0	0	0	0	0
2016	1	P	148	12	31	0	2	0	0	0	0	0	0	0	3	0	12	0	2	4	62	21	0	0	0	0	0	1	6	0	1	0	0	1	0	0	0	0	0	0	0
2016	1	R	197	15	19	1	0	0	0	1	2	50	0	0	1	2	1	1	0	5	50	9	0	0	0	0	0	2	37	0	0	0	0	11	0	0	0	0	0	0	0
2016	2	C	264	12	207	1	2	0	0	0	9	0	0	0	0	0	1	0	2	10	6	11	0	0	0	0	0	1	5	0	0	0	0	7	0	0	0	0	0	0	0
2016	2	CC	83	8	5	0	0	0	0	0	0	0	0	0	3	0	3	3	0	0	37	19	0	0	0	0	0	0	0	0	0	0	2	10	0	0	0	0	0	0	0
2016	2	G	149	13	45	0	3	0	0	1	0	0	0	0	1	1	8	0	0	2	55	22	0	0	0	0	0	5	1	0	0	0	0	3	0	0	0	2	0	0	0
2016	2	P	179	15	36	0	7	0	0	1	0	3	0	0	3	0	16	1	2	3	68	31	0	0	1	0	0	1	2	0	0	0	0	3	0	0	0	0	0	0	0
2016	2	R	129	14	8	0	1	0	0	0	0	36	1	0	0	0	1	0	2	0	8	4	0	0	2	0	0	8	47	1	0	0	0	6	0	2	0	0	0	0	0
2016	3	C	169	12	72	0	1	0	0	0	1	2	0	0	0	0	2	0	6	8	38	28	0	0	0	0	3	0	6	0	0	0	0	1	0	0	0	0	0	0	0
2016	3	CC	211	10	26	0	2	0	0	0	0	0	1	0	0	0	5	2	0	0	113	54	0	0	0	0	0	1	4	0	0	0	0	3	0	0	0	0	0	0	0
2016	3	G	115	9	20	0	2	0	0	1	1	0	0	0	0	0	4	0	0	0	53	28	0	0	0	0	0	0	2	0	0	0	0	3	0	0	0	0	0	0	0
2016	3	P	79	7	31	0	0	0	0	0	0	0	0	0	1	0	6	0	3	0	16	18	0	0	0	0	0	0	0	0	0	0	0	2	0	0	0	0	0	0	0
2016	3	R	149	17	23	0	7	0	0	0	0	5	0	0	2	2	6	0	3	1	59	17	0	0	2	0	1	2	11	0	0	0	1	6	0	1	0	0	0	0	0
2016	4	C	60	12	23	0	0	0	0	0	1	1	0	0	0	1	3	0	21	0	1	2	0	0	2	0	0	0	1	0	0	0	0	1	0	1	0	0	0	0	0
2016	4	CC	110	10	10	0	4	0	0	4	0	0	0	0	0	0	2	0	0	0	47	30	0	0	0	0	0	6	1	0	0	0	2	4	0	0	0	0	0	0	0
2016	4	G	117	9	19	0	1	0	0	3	0	0	0	0	0	0	2	0	0	0	50	38	0	0	0	0	0	2	1	0	0	0	0	0	0	0	0	0	0	0	1
2016	4	P	131	8	52	0	1	0	0	0	0	0	0	0	0	0	5	0	1	0	33	34	0	0	0	0	0	2	0	0	0	0	0	1	0	0	0	0	0	0	0
2016	4	R	53	10	10	0	0	0	0	0	0	4	0	0	1	1	2	0	6	1	7	18	0	0	0	0	0	1	0	0	0	0	0	0	0	0	0	0	0	0	0
2016	5	C	127	12	37	0	2	0	0	0	3	0	0	0	0	0	4	0	5	3	41	20	0	0	0	0	1	2	5	0	0	0	0	4	0	0	0	0	0	0	0
2016	5	CC	32	10	1	0	0	0	0	1	0	0	0	0	1	0	8	0	0	0	4	1	0	11	0	0	0	0	1	0	1	0	0	2	0	0	0	0	0	0	0
2016	5	G	119	10	42	0	0	0	0	0	0	0	0	0	9	0	13	0	0	1	24	8	0	0	0	0	1	1	19	0	0	0	0	1	0	0	0	0	0	0	0
2016	5	P	81	12	11	0	0	0	0	0	0	1	0	0	3	0	13	1	1	3	12	13	0	0	0	0	0	2	12	0	0	0	0	8	0	0	0	0	0	0	0
2016	5	R	98	13	17	0	1	0	0	0	0	18	0	0	1	1	6	0	14	1	9	15	0	0	1	0	0	0	7	0	0	0	0	7	0	0	0	0	0	0	0
2016	6	C	90	13	37	2	3	0	0	0	15	0	0	0	2	0	1	0	2	0	13	3	0	0	0	0	2	2	5	0	0	0	0	1	0	0	0	0	0	0	0
2016	6	CC	58	8	0	0	0	0	1	0	0	4	0	0	17	0	1	5	0	0	16	12	0	0	0	0	0	2	0	0	0	0	0	0	0	0	0	0	0	0	0
2016	6	G	70	11	23	1	0	0	1	0	0	0	0	0	2	0	6	0	0	0	23	7	0	1	0	0	0	2	1	0	0	0	0	0	0	0	0	3	0	0	0
2016	6	P	107	13	38	4	0	0	0	1	0	1	0	0	4	0	4	0	2	1	27	18	0	0	0	0	0	2	2	0	0	0	0	2	0	0	0	0	0	0	0
2016	6	R	281	12	14	1	0	0	0	0	2	58	0	0	18	0	5	0	6	1	4	10	0	0	0	0	0	0	160	0	0	0	0	2	0	0	0	0	0	0	0

## Sheet: metadata
Abbreviations for species names	Full species names		Variables
Aba.ate	Abax.ater		Year		Year of collection (factor with two levels: „2014”; „2016”)
Aba.ova	Abax.ovalis		Block		Block ID number (factor with six levels: 1-6.
Aba.par	Abax.parallelus		Treatment		Name of the treatments (factor with five levels: C-Control; CC- clear cutting; G-Gap cutting; P-preparation cutting and R-Retention tree group,)
Ama.aen	Amara.aenea		N		Abundance for a treatment in a specific block
Ama.err	Amara.erratica		S		Species richness for a treatment in a specific block
Ani.sig	Anisodactylus.signatus		Columns no. 6- 38.		Abbreviated names of the carabid species (detailed list in columns A & B)
Apt.bom	Aptinus.bombarda
Cal.fus	Calathus.fuscipes		References
Cal.inq	Calosoma.inquisitor		Nomeclature for carabids -	Hůrka, K., 1996. Carabidae of the Czech and Slovak Republics. Kabourek, Zlin, Czech Republic
Cal.syc	Calosoma.sycophanta
Car.can	Carabus.cancellatus
Car.con	Carabus.convexus
Car.cor	Carabus.coriaceus
Car.gra	Carabus.granulatus
Car.hor	Carabus.hortensis
Car.nem	Carabus.nemoralis
Car.sch	Carabus.scheidleri
Car.ull	Carabus.ullrichi
Cic.ger	Cicindela.germanica
Har.alb	Harpalus.albanicus
Har.ruf	Harpalus.rufipes
Lae.ter	Laemostenus.terricola
Lei.fer	Leistus.ferrugineus
Lei.ruf	Leistus.rufomarginatus
Mol.pic	Molops.piceus
Neb.bre	Nebria.brevicollis
Not.ruf	Notiophilus.rufipes
Pla.ass	Platynus.assimilis
Pla.ruf	Platyderus.rufus
Pse.ruf	Pseudophonus.rufipes
Pte.mel	Pterostichus.melas
Pte.melan	Pterostichus.melanarius
Pte.nig	Pterostichus.niger
Pte.obl	Pterostichus.oblongopunctatus
Pte.ovo	Pterostichus.ovoideus
Pte.str	Pterostichus.strenuus
Sto.pum	Stomis.pumicatus
Syn.viv	Stomis.pumicatus
